# Supplementary material for: Stimulated thyroid hormone synthesis machinery drives thyrocyte cell death independent of ER stress
Source: J Clin Invest. 2025 Oct 14;135(24):e187044. doi: 10.1172/JCI187044 (PMC12700552; doi:10.1172/JCI187044)
Supplement: Supporting data values [file jci-135-187044-s144.xlsx]

## Sheet: Fig 1B
TSH (mU/L)					T4 (ug/dL)
Tg+/+	Tg-/-	Tg+/-			Tg+/+	Tg-/-	Tg+/-
10	1370	10			3.53	0.43	3.93
10	4071	10			3.41	0.34	3.41
10	1852	10			4.08065	0.45	4.02
10	3907	10			3.81079	0.25	3.78
10	9531	10			8.50511	0.25	3.71
10	9805				2.22863	0.25
10	10852				5.13615	0.25
	21000				4.68933	0.25
	8229				6.45725	0.25
	11415				4.51277	0.25
	10225				3.72	0.44
	14318				4.88	0.25
	10475				3.58	0.47
	3990				2.56	0.25
	6582				5.01	0.25
	6971					0.25
	10561					0.25
	7860					0.25
	11881					0.25
	6081					1.11795
	84					1.11029
	114					1.04269
	47					1.56512
						1.36453
						0.271321

## Sheet: Fig 1H
% Ki-67 positive nuclei per slide
C57BL6/j	Tg-KO	Tg-KO + T4
0	0.522648	0.130463
0	0.494001	0.183486
0	0.57377	0.148478
0	0.139082	0.0729927
0	0.892061	0.149254
0.094697	0.952381	0.327332
0	1.07643	0.106045
0	0.855432	0
0	0.0917431	0.105152
0.253165	0.250313
0	0.718907
0	0.307929
	0.394633
	0.407886
	0.889968
	0.27027
	0.604839
	0.336984
	0.166389
	0.600858
	1.05356
	1.04167
	0.507983
	0.589536
	0.782998
	0.264375
	0.489396
	0.770548
	0.789889
	0.826934
	1.74368
	1.66178

## Sheet: Fig 1I
Thyroid area (mm2)
Age	Tg-KO		Age	C57BL6/j
15.7	26.1		4.5	0.5
15.7	38.6		4.4	1
15.7	28.8		3.16667	2.254
15.7	30.7		3.16667	3.305
15.7	27.5		3.16667	2.029
15.7	21.3		3.7	3.332
15.7	32.2		3.7	2.393
15.7	25.6		3.7	3.373
15.7	19.9		3.7	2.076
14.7	36.3		4.46667	2.582
14.7	31.9		4.46667	2.725
14.7	41.1		4.46667	2.107
7.9	15.9		4.63333	1.799
7.9	7.4		4.63333	3.009
7.9	13.9		4.63333	2.022
7	17.1		4.63333	2.41
7	18.5		11.1	2.71
4.5	11.2		11.8333	3.205
4.5	9.5		11.9	2.429
4	17
4	14.9
4	11.6
4	12.8
4	9.8
4	12.8
4	13.6
3	7.9
3	6.8
3	7.1
3	8.2
1	0
1	1.8
1	1.5

## Sheet: Fig 2C
ER Stress Western Blot
	C57BL6/j									Tg+/-									Tg-/-
BiP	1.05295	0.932376	0.87848	1.1362						0.234932	0.629959	0.635622	0.708865	0.732415					0.354832	0.320018	0.395169	0.384451	0.330605	0.301259	0.0691403	0.0768762	0.233957
p58IPK	0.983902	0.814275	1.06148	1.14035						0.374831	0.685759	0.666527	0.740369	0.726947					0.353235	0.376552	0.529102	0.241455	0.378024	0.405966	0.155406	0.129173	0.18905
p-eif2a	1.56661	0.652329	0.846826	0.934237						0.622521	1.2202	0.325625	1.00155	0.419872					0.349151	0.536513	0.703187	0.921376	0.529909	0.634687	0.0768482	0.17676	0.247472

## Sheet: Fig 4B
% TUNEL-positive follicles
C57BL6/j	Tg-KO	Tg-KO + T4
0	39.2857	0
0	33.3333	0
0	38.0952	12.5
0	33.3333	4.34783
0	43.5897	11.7647
0	37.037	2.63158
0	17.6471	2.5
0	6.25	9.67742
0	56.6667	7.69231
0	42.1053	11.7647
0	30.7692	36.3636
	17.3913	60
	15.7895	5.55556
	22.5806	0
	17.6471	16.6667
	21.875	25
	35.7143	0
	37.037
	64.2857
	26.087
	37.931
	15.3846
	33.3333

## Sheet: Fig 4C
% Follicles with DAPI in Lumen
C57BL6/j	Tg-KO
0	73.0769
0	75
0	43.3333
0	72
0	86.2069
0	75
0	85.7143
	94.7368
	80.4878
	52.6316
	52.1739
	79.4118
	80.9524
	90.625
	68.5714
	85
	83.3333
	82.3529

## Sheet: Fig 5B
TSH (mU/L)				% TUNEL-positive Follicles				% TUNEL-positive Follicles
C57BL6/j	Tg-KO	Duoxa-KO		C57BL6/j	Tg-KO	Duoxa-KO		Tg-KO	Tg-KO + PTU
10	1370	32379		0	22.5806	0		50	0
10	4071	56591		0	17.6471	0		43.75	0
10	1852	79768		0	21.875	0		37.037	3.33333
10	3907			0	35.7143	0		40	0
10	9531			0	37.037	0		20.8333	0
10	9805			0	64.2857	0		33.3333	3.44828
10	10852			0	26.087	0		16.129	0
	21000			0	37.931	0		29.1667	0
	8229				15.3846	0		32.1429	0
	11415				33.3333	0		25.9259	3.125
	10225				34.7826			36	0
	14318							38.4615	0
	10475							38.8889	0
	3990							26.3158	0
	6582							47.0588	0
	6971							36	0
	10561
	7860
	11881
	6081
	84
	114
	47

## Sheet: Fig 6B
Annexin V-positive cells / All cells (%)
	Annexin V			Annexin V + PI - Double Positive				total number of cells
NaI GO	0.00407005	0.00515187	0.00354364	0.000123335	0.000214661	0.000154071	NaI GO	30406
NaI GO LPO	0.0185771	0.0535044	0.0278838	0.00592885	0.0103254	0.0185892	NaI GO LPO	22836
NaI GO LPO PTU	0.00371105	0.00858369	0.00747986	0.000345214	0.00103004	0.00115075	NaI GO LPO PTU	36530
as %	Annexin V			Annexin V + PI - Double Positive
NaI GO	0.407005	0.515187	0.354364	0.0123335	0.0214661	0.0154071
NaI GO LPO	1.85771	5.35044	2.78838	0.592885	1.03254	1.85892
NaI GO LPO PTU	0.371105	0.858369	0.747986	0.0345214	0.103004	0.115075

## Sheet: Fig 6D
Dead Cells/Total Cells
	Dead	Total	Dead / Total
NaI GO	309554	4366426	0.0708941
	314448	1814541	0.173293
	314136	2040768	0.15393
NaI LPO	441225	4999680	0.0882506
	422629	2846191	0.148489
	425381	5285372	0.0804827
GO LPO	268470	5465385	0.0491219
	314463	3781554	0.0831571
	253113	3732241	0.067818
NaI GO LPO	3776078	4725569	0.799074
	2929510	4346792	0.673948
	3123593	4579558	0.682073
NaI GO LPO PTU	201389	4042992	0.0498119
	211292	4069255	0.051924
	202525	4033294	0.0502133

## Sheet: Fig 7B
% TUNEL-positive Follicles
Tg-KO	Tg-KO + low I	Tg-KO + PTU
26.6667	0	0
33.3333	0	0
42.3077	7.40741	0
22.7273	0	0
37.5	4.7619	0
17.8571	4.34783	0
33.3333	5	0
33.3333	5	0
33.3333	6.89655	0
29.1667	4	0
14.2857	5.26316	5
31.5789	0	0
25	0	0
21.7391	0	0
30.4348	3.7037	0
42.8571	3.84615	0
	0
	0
	0
	5

[truncated: 5 more sheets: Fig 7C, Fig S4B, Fig S5B, Fig S5C, Fig S6]
